# Supplementary material for: Geochemical Characteristics and Risk Assessment of PTEs in the Supergene Environment of the Former Zoige Uranium Mine
Source: Toxics. 2025 Jun 30;13(7):561. doi: 10.3390/toxics13070561 (PMC12300019; doi:10.3390/toxics13070561)
Supplement: Supplementary file 1 [file toxics-13-00561-s001.zip]

Archive with 1 entries (1 files):
- toxics-3608023-supplementary.pdf
